# Supplementary material for: Deposition of Lead Phosphate by Lead-Tolerant Bacteria Isolated from Fresh Water near an Abandoned Mine
Source: Int J Mol Sci. 2022 Feb 24;23(5):2483. doi: 10.3390/ijms23052483 (PMC8910126; doi:10.3390/ijms23052483)
Supplement: Supplementary file 1 [file ijms-23-02483-s001.zip]

Archive with 1 entries (1 files):
- ijms-1594131-supplementary.pdf
